# Supplementary material for: Complete Genomic and Lysis-Cassette Characterization of the Novel Phage, KBNP1315, which Infects Avian Pathogenic Escherichia coli (APEC)
Source: PLoS One. 2015 Nov 10;10(11):e0142504. doi: 10.1371/journal.pone.0142504 (PMC4640515; doi:10.1371/journal.pone.0142504)
Supplement: S1 Table — (XLSX) [file pone.0142504.s004.xlsx]

## Sheet: Sheet1
	Table S1. Oligonucleotide primers and plasmids used in this study.
	Primer or Plasmid	Description	Reference or source
	Primers (APEC associated virulence genes)
	iucD F	ACAAAAAGTTCTATCGCTTCC	41
	iucD R	CCTGATCCAGATGATGCTC
	papC F	TGATATCACGCAGTCAGTAGC	41
	papC R	CCGGCCATATTCACATAA
	fyuA F	GCGACGGGAAGCGATGAC	42
	fyuA R	CGCAGTAGGCACGATGTTGTA
	irp2 F	AAGGATTCGCTGTTACCGGAC	42
	irp2 R	TCGTCGGGCAGCGTTTC
	hylF F	GGCGATTTAGGCATTCCGATACTC	43
	hylF R	ACGGGGTCGCTAGTTAAGGAG
	iroN F	AAGTCAAAGCAGGGGTTGCCCG	43
	iroN R	GACGCCGACATTAAGACGCAG
	Primers (KBNP1315 lysis genes)
	hol F	GGGGACAAGTTTGTACAAAAAAGCAGGCTTAGAAGGAGATAGAACCATGATTCATGAGAAAGTAGGTGAa	This study
	hol R	GGGGACCACTTTGTACAAGAAAGCTGGGTTCTCTTGCTTACGCTTGCCa
	endolysin F	GGGGACAAGTTTGTACAAAAAAGCAGGCTTAGAAGGAGATAGAACCATGAATACATTACTAATGCTACTTGa	This study
	endolysin R	GGGGACCACTTTGTACAAGAAAGCTGGGTTCTTCCAAGACTGATAAGCCTTCa
	pDEST42 linearize F	GGCATAACCCCATCGGTGATGTCGGCGb	This study
	pDEST42 linearize R	AGATCTCGAACTGTTGGGCGCCATCTCCTTb
	insert F	CCCAACAGTTCGAGATCTCGATCCCGCb	This study
	insert R	CACCGATGGGGTTATGCCGGTACTGCCb
	Plasmids
	Gateway pDEST42	pBR322 ori T7 promoter AMPr	Invitrogen
	pDEST hol	pDEST42 expressing KBNP1315 holin	This study
	pDEST lys	pDEST42 expressing KBNP1315 endolysin	This study
	pDEST hollys	pDEST42 expressing KBNP1315 holin and endolysin	This study
	aSpecific sequences used for gateway system cloning are underlined. Forward and reverse primers contain attB1 and attB2 sites, respectively.
	bHomology sequences used for multiple genes cloning are underlined.
