# Supplementary material for: Complete Genomic and Lysis-Cassette Characterization of the Novel Phage, KBNP1315, which Infects Avian Pathogenic Escherichia coli (APEC)
Source: PLoS One. 2015 Nov 10;10(11):e0142504. doi: 10.1371/journal.pone.0142504 (PMC4640515; doi:10.1371/journal.pone.0142504)
Supplement: S2 Table — (XLSX) [file pone.0142504.s005.xlsx]

## Sheet: Sheet1
Table S2. Genome annotation of KBNP1315.
Putative functions of ORFs of KBNP1315 (only best hits with probability > 90% are included), promoters and transcription terminators (loops are in red color and stems in blue one) are presented.
Query					BLASTp best matches				HHpred best matches
ORF	Size(aa)	Start	Stop	Strand	Putative annotation	Species	Identity(%)	E-value	PDBa	Description	Probabilityb(%)	E-value	HMM alignment (Q/T)c
1	64	43	234	+	-					-
2	47	234	374	+	-					-
3	87	361	621	+	-					-
4	345	695	1729	+	hypothetical protein - ORF10	Enterobacteria phage ACG-C91	34	2e-31		-
5	62	1726	1911	+	-					-
6	878	1961	4594	+	RNA polymerase	Vibrio phage phi-A318	50	0	1msw_D	DNA-directed RNA polymerase	100	4e-194	5-887/30-883
7	135	4604	5008	+	-					-
8	59	5008	5184	+	-					-
9	115	5181	5525	+	hypothetical protein ECL_03601	Enterobacter cloacae	66	1e-40	2yy0_A	C-MYC-binding protein	93.6	0.069	1-26/24-49
10	74	5522	5743	+	-					-
11	63	5760	5948	+	-				2hj0_A	Putative citrate lyase	92.5	0.077	49-64/492-507
promoter site (strand : +, position : 6153 - 6172, CTTTAGGCACTACAATAGGG)
Transcription terminator (range: 7998-8053, strand: +, stability ΔG: -12.19) [TAAGCCTTATCAGCCCTCTTGAGTGTAGTAGCTCAGGAGGGCTTTATTTTGTCTAG]
promoter site (strand : +, position : 6335 - 6354, ACTTAGGCACTCCAATAGAT)
12	51	6376	6528	+	-					-
13	647	6603	8543	+	DNA helicase	Vibrio phage Vc1	52	0	1q57_A	DNA primase/helicase	100	1.1e-57	103-636/15-503
14	62	8543	8728	+	-					-
15	82	8721	8966	+	-					-
16	60	8966	9145	+	-					-
17	75	9142	9366	+	-					-
18	66	9344	9541	+	-					-
19	90	9586	9855	+	-					-
20	91	9864	10136	+	hypothetical protein	Campylobacter showae	44	7e-13	1z6r_A	MLC protein	99.7	4.1e-17	1-89/1-83
21	229	10129	10815	+	hypothetical protein - ORF22	Pantoea phage LIMEzero	30	5e-09	3h38_A	TRNA nucleotidyl transferase	100	1.6e-33	27-218/2-21
22	856	10845	13412	+	DNA polymerase	Vibrio phage Vc1	54	0	1x9m_A	DNA polymerase	100	1.2e-104	15-855/1-698
promoter site (strand : +, position : 13413 - 13432, TATTAAGCACTACAATAGGT)
23	85	13462	13716	+	-					-
24	255	13803	14567	+	hypothetical protein - ORF21	Erwinia phage phiEa100	29	1e-17		-
promoter site (strand : +, position : 14610 - 14629, TATTAGGCACTACAATAGGA)
promoter site (strand : +, position : 14756 - 14775, TATTAAGCACTACAATAGGA)
25	120	14876	15235	+	hypothetical protein - ORF22	Pectobacterium phage PP1	49	3e-20		-
Transcription terminator (range: 15305-15344, strand: +, stability ΔG: -6.40) [AAGGGTTTGTATGCTGTGTGGTACAGCGTTTTCTCCGGTT]
26	362	15406	16491	+	5'-3'exonuclease	Vibrio phage Vc1	45	7e-108	3zdb_A	Protein XNI	100	8.2e-58	24-315/1-245
27	136	16482	16889	+	putative endonuclease	Vibrio phage Vc1	53	4e-25	1e7l_A	recombination endonuclease VII	100	1.1e-38	6-125/3-122
28	374	16892	18013	+	oxidoreductase	Pseudomonas fluorescens	58	2e-151	1ii7_A	MRE11 nuclease	99.8	2.3e-21	120-341/1-235
29	196	18053	18640	+	putative polynucleotide 5' kinase/3' phosphatase	Pantoea phage LIMElight	57	3e-57	3d9j_A	Putative haloacid dehalogenase	99.9	8.8e-29	1-184/4-224
30	189	18637	19203	+	hypothetical protein - ORF28	Erwinia phage phiEa100	48	5e-55	2pt5_A	Shikimate kinase	99.8	1.4e-18	1-188/1-163
31	318	19205	20158	+	hypothetical protein - ORF24	Enterobacteria phage K1-5	50	4e-93	1vs0_A	Putative DNA ligase	100	7.1e-56	8-317/1-30
32	127	20133	20513	+	-					-
33	59	20497	20673	+	-				1ojq_A	ADP-ribosyltransferase	90.3	0.28	2-54/5-56
34	77	20627	20857	+	-					-
35	154	20836	21297	+	acyl-CoA N-acyltransferase domain-containing protein	Pectobacterium phage PP1	35	8e-18	2dxq_A	acetyltransferase	99.9	6.1e-29	1-153/1-150
36	69	21294	21500	+	hypothetical protein - ORF4	Vibrio phage Vc1	48	8e-07		-
37	531	21510	23102	+	head-tail connector	Vibrio phage Vc1	42	7e-149	3j4a_A	Head-to-tail joining protein	100	2.7e-104	25-508/4-496
38	293	23113	23991	+	putative scaffolding protein	Enterobacteria phage ACG-C91	35	2e-33		-
39	371	24092	25204	+	major capsid protein	Vibrio phage Vc1	58	1e-142	2xd8_A	T7-like capsid protein	100	4.5e-66	1-346/1-374
Transcription terminator (range: 25213-25254, strand: +, stability ΔG: -17.20) [AGTGCCACTTTGCCCCGTCCTCTTGGATGGGGCTTATTTTTGTTA]
40	210	25264	25893	+	putative tail tubular protein A	Pectobacterium phage PP1	37	1e-36	3j4b_A	Tail tubular protein A	100	4.7e-47	8-198/1-18
41	797	25902	28292	+	putative tail tubular protein B	Erwinia phage phiEa100	36	1e-156		-
42	202	28302	28907	+	hypothetical protein - ORF10	Vibrio phage Vc1	42	1e-22		-
43	715	28907	31051	+	hypothetical protein - ORF11	Vibrio phage Vc1	27	5e-13		-
44	1288	31066	34929	+	putative internal virion-like protein	Vibrio phage Vc1	26	4e-91		-
45	307	34937	35857	+	putative tail fiber protein	Pectobacterium phage PP1	40	2e-46	4lgo_A	VompD	96.1	0.0012	122-155/103-136
46	78	35866	36099	+	-					-
47	109	36077	36403	+	small terminase subunit-like protein	Vibrio phage Vc1	38	2e-16		-
48	617	36400	38250	+	large terminase subunit-like protein	Vibrio phage Vc1	58	0	4bij_A	DNA maturase B	100	5.4e-71	12-503/1-476
promoter site (strand : +, position : 38283 - 38302, GATTAGGCACTACAATAGGA)
49	204	38423	39034	+	hypothetical protein	Aeromonas hydrophila	57	6e-49	3rwn_A	KNOB	100	7.4e-77	52-197/17-161
50	93	39047	39325	+	putative Acetyl-CoA acetyltransferase	Enterobacteria phage K1E	44	1e-07		-
51	186	39369	39926	+	hypothetical protein	Vibrio azureus	44	4e-26	4hjz_A	Lytic murein transglycosylase A	92.7	0.095	43-103/43-99
52	41	39917	40039	+	-					-
53	105	40039	40353	+	-					-
54	50	40362	40511	+	hypothetical protein - ORF44	Enterobacteria phage K1-5	49	1e-08		-
55	70	40590	40799	+	hypothetical protein - ORF59	Enterobacteria phage K1E	63	3e-08		-
56	543	40856	42484	+	tailspike protein	Salmonella phage FSL SP-076	34	6e-80	1bhe_A	Polygalacturonase	100	1e-50	20-442/1-376
57	43	42568	42696	+	-					-
58	93	43295	43017	-	-					-
promoter site (strand : +, position : 43487 - 43506, AATAAGACACTACAATAAGA)
59	82	44032	44277	+	-					-
60	39	44659	44543	-	-					-
61	92	44662	44937	+	hypothetical protein - ORF36	Enterobacteria phage 9g	40	1e-09		-
62	63	45003	45191	+	hypothetical protein - ORF2	Erwinia amylovora phage Era103	56	7e-06		-
aPDB, Protein Data Bank; bProbability is the most sensitive measure, a value > 95% indicates almost certain homology; cQ/T, Query/Template.
