# Supplementary material for: Complete Genomic and Lysis-Cassette Characterization of the Novel Phage, KBNP1315, which Infects Avian Pathogenic Escherichia coli (APEC)
Source: PLoS One. 2015 Nov 10;10(11):e0142504. doi: 10.1371/journal.pone.0142504 (PMC4640515; doi:10.1371/journal.pone.0142504)
Supplement: S3 Table — (XLSX) [file pone.0142504.s006.xlsx]

## Sheet: Sheet1
	Table S3. Protein family comparision matrix
	The matrix representing the list of protein families assigned to KBNP1315 and its relative phages (E-value < 0.0001)
	family:vir:a	Functionb	KBNP1315	Vc1	SP6	K1E	K1-5	ACG-C91	Era103	phiEa1H	Ea100	PP1	T7	T3	YeO3-12	gh-1	K1F	Berlin	phiA1122	VP4	P60	Syn5	P-SSP7	GAP227	phiAS7	phi80-18	phiKMV	LKA1	LKD16	KP34	F19	VP93
	2	tyrosine-based recombinase activity, prophage DNA integration																				17	12
	4	DNA endonuclease activity						43	1, 12, 16, 17	1, 11, 17	1, 12, 18	16	17, 20, 34	28	11, 29	14	19b	42	14, 16, 31											19, 31, 24	19, 37	13
	6	phage DNA replication, helicase activity	13	30	7	9	9	13	11	10	11	11	21	20, 21	21, 22	15	4	14A,14B	17	7	18	24	16
	11	capsid tail fiber										47									57, 77				30
	14	DNA-directed DNA polymerase activity, phage DNA replication	22	34	11	13	14	18	15	14, 15, 16	15, 16, 17	15	25	25, 27	27, 28	18	5	18	21	8	20	27	17A, 17B	20	2	25	19	29	19	20	15	14
	16	transcription repressor activity																														19
	22	phage release by lysis, endolysin activity																			73
	24	endolysin activity, phage release by lysis							49	46	4													45	25	52	45	53	45	56	50
	25	phage function unknown			21	23	26	27					13	13	14		1.7	9	8		24	31								35	28
	40	crossover junction endodeoxyribonuclease activity	27	41	19	21	24	25	25	24	25				47			19						24	48	30	23	33	23	34	27	23
	46	Not assigned																				33	20
	74	phage release by lysis/endolysin activity																									36	47	36
	81	phage DNA maturation, phage terminase large subunit	48	16	38	40A, 40B	43	45	46	43	40	42	49	53	56	40	gp40	41	47	31	54, 55	60	51	43	27	50	43	51	43	51	45	38
	99	phage portal protein, phage head tail joining	37	5	27	29	32	33	35	33	34	31	35	37	40	26	8	27	32	17	41	37	24	33	38	39	30	41	30	40	33	27
	100	5'-3' exonuclease activity	26	40	18	20	23	24	24	23	24	23	29	32	34	21	6	23	25	12	22	29	19	22	50	28	22	32	22	32	25	22
	103	ATP-dependent polydeoxyribonucleotide 5'-hydroxyl-kinase activity	29						27	26	28														46
	118	thymidylate synthase activity																			53	61
	119	phage prohead/capsid assembly, phage DNA translocation, lytic transglycosylase activity, phage head/capsid internal protein	44	12	34	36	39	40	42	40	43	38	44	47	50	34	16	35	41	27				40		46	37	48	37	48	42	34
	120	DNA-directed RNA polymerase activity	6	28	5	7	7	11	8	7	8	9	7	6	6	1	1	4	2	2	6	15	13	29	43	34	26	37	26		29	25
	133	phage tail protein, phage adsorption	41	9	31	33	36	37	39	37	38	35	40	43	45		12	31	37	22	33, 34	41	31	37	34	43	34	45	34	37, 45	39	31
	134	phage tail protein, phage adsorption	40	8	30	32	35	36	38	36	37	34	39	42	44	29, 30	11	30	36	21	35,36	40	30	36	35	42	33	44	33	44	38	30
	173	phage head/capsid major protein											37, 38	39, 41	42, 43	28	10	29	34, 35	19, 20	37	39	29
	187	Putative thmidine kinase																		9
	203	phage mediated modulation of host functions												29, 30	30, 31, 32	20	5.5, 5.7	20, 21	22, 23	10
	237	phage function unknown																					26
	245	homing of group II introns				40.5
	258	deoxyribonuclease I activity																			67	51	49
	259	Holliday junction resolvase complex, deoxyribonuclease I activity											18	17	18	11	3	12	13	14	16, 17	22	15
	260	phage function unknown	28						26	25	26
	277	DNA replication proofreading/exonuclease activity																									24	34	24
	287	phage tail fiber major protein	56		46	47	49, 50	53					45	48	51	35	17	36	42	28												35
	306	Not assignedc																						44
	310	phage tail fiber protein	49
	325	Not assigned							51
	333	phage release by lysis, holin activity	46		36	38	41	42				40	46	49	52	37	17.5	37	43	29				41A	29	48		52
	357	phage function unknown	9
	366	phage function unknown	50		39 ,40, 41	41, 42	44, 45	46, 47	47, 48	44, 45	47, 49	43, 44, 45
	367	DNA ligase activity											10	10	10	5	1.3	7	5	3				19	4	22	17	27	17
	400	phage function unknown	42	10	32	34	37	38	40	38	41	36
	403	phage function unknown																													30
	410	DNA primase activity																						15	7	15	14	20	14	14	13	10
	411	ribonucleoside-triphosphate reductase activity																			26, 27
	439	phage function unknown			48		51	54
	454	DNA ligase activity	31		22	24	27	28	29	28	27	26
	464	cell wall degrading amidase activity, phage release by lysis											19	18	19	12	3.5	13	15	15
	479	photosystem II reaction center																					27
	480	capsid scaffolding protein	38	6	28	30	33	34	36	34	35	32	36	38	41	27	9	28	33	18	38, 39	38	25	34
	538	helicase activity																						16	6	17	15	23	15	16	14	11
	548	single-stranded DNA binding, Gp2.5-like recombinase											17	16	17	10	2.5	11	12	13
	549	phage function unknown											30	34	37	22	6.5	24		16
	551	capsid protein chaperon activity, phage head/capsid assembly											41	44	46	31	13	32	38, 40	24
	552	phage DNA translocation, capsid protein chaperon activity, phage head/capsid internal protein											42	45	48	32	14	33	39	25
	553	phage head/capsid internal protein											43	46	49	33	15	34		26
	554	phage DNA maturation, phage terminase small subunit											47	50	53	38	18	38	44	30
	575	phage function unknown																					2
	600	Not assigned																								47
	644	phage function unknown	39	7	29	31	34	35	37	35	36	33												35	36	41	32	43	32	42	35	29
	667	phage function unknown																	9											36
	678	phage mediated modulation of host functions, inhibitor of RNA polymerase											15	15	16		2	10	11	5
	679	phage prohead/capsid assembly, phage DNA translocation, phage prohead/capsid assembly											31	35	38	23	6.7	25	28
	680	phage adsorption, phage tail assembly, tail chaperon activity, phage tail protein											33	36	39	25	7.3	26	30													42
	681	cell wall degrading endopeptidase activity, phage release by lysis											48	51	54	39	18.5	39	45
	706	phage tail fiber protein																				46	36	41			38	49	38
	778	phage function unknown	62						2	2	2			3, 4	3, 4		0.6
	790	phage function unknown																							31
	816	phage function unknown																						21	51	27	21	31	21	26	20	17
	820	restriction alleviation			2	3	3	7					1				0.3		1
	821	phage function unknown											12	12	14		1.6	8	7
	867	phage function unknown																			7, 8, 9	45	35
	868	phage function unknown																			32	42	32
	950	phage function unknown																				48
	953	phage function unknown	30	44					28	27	29														45	33						24
	955	acetyltransferase activity	35	3	25	27	30	31	33	31	32	29
	956	restriction alleviation, DNA-methyltransferase activity		25					5	4	5	6		1, 2	1					1				4
	995	phage function unknown			6	8	8	12					8						3
	996	phage mediated modulation of host functions											9	9	9			6	4
	997	phage function unknown											22	23	25			16	18
	998	phage function unknown											23	24	26			17	19
	1102	phage function unknown																						2	19	2	3	4	3
	1103	phage function unknown																						27			25	35	25
	1115	phage function unknown																					44
	1116	phage function unknown																					37, 38, 39, 41
	1117	phage function unknown																					45
	1118	phage function unknown																					43
	1119	phage function unknown																			28, 43	35	22
	1120	phage function unknown																			42	36	23								17
	1121	transaldolase activity																					54
	1186	phage function unknown		42	20	22	25	26				24												24	47	31				23
	1261	phage function unknown																												54	48
	1266	phage function unknown			23	25	28	29	30	29	30	27
	1267	phage function unknown	24	36	14	16	19	22	21	20	21	20
	1268	phage function unknown	4	26	4	6	6	10	7	6	7	8
	1269	phage function unknown	43	11	33	35	38	39	41	39	42	37
	1270	phage function unknown	25	39	16	18	21	23	23	22	23	22
	1271	phage function unknown	45	13	35	37	40	41	43	41	45	39																		49	43
	1272	phage function unknown			9	11	12	17	13	12	13	14
	1273	phage genome packaging, phage terminase small subunit	47	15	37	39	42	44	45	42	39	41
	1274	phage function unknown			26	28	31	32	34	32	33	30
	1275	phage function unknown			15	17	20	22A	22	21	22	21
	1351	phage release by lysis, phage function unknown												52	55				46
	1352	phage function unknown												54	57				48
	1353	phage function unknown												55	58				49
	1355	phage function unknown												56	59				50
	1369	carboxypeptidase activity			42.3	43	46	48				46																				41
	1397	phage function unknown			0.2
	1421	phage mediated modulation of host functions, protein kinase activity											6	5	5			3
	1422	phage function unknown												22	24			15
	1434	phage function unknown																			25	32
	1509	phage function unknown																			69	49	47
	1773	thioredoxin																			19	25
	1892	phage function unknown											14				1.8		10
	1906	inhibitor of RecBCD nuclease, plasmid mediated modulation of host protein activity											28	31					24
	1935	Not assigned			0.6	1	1	1, 3
	1936	Not assigned			8	10	10	15				12
	1937	Not assigned			12	14	16
	1938	Not assigned			13	15	17	20				19
	1939	Not assigned			24	26	29	30				28
	1940	phage function unknown	54		42, 44	44	47	50
	1961	phage function unknown											4, 5
	2044	phage function unknown												8	8			5
	2045	Not assigned								48	50			14	15
	2053	Not assigned																			11, 12	44
	2120	Nucleotide reductase subunit C																		11
	2127	Not assigned																									27	38	27
	2128	Not assigned														24											28	39	28
	2129	Not assigned																									29	40	29
	2130	Not assigned																									31	42	31	41	34	28
	2131	phage function unknown																									35	46	35
	2132	Not assigned																									42	54	42	50	44	37
	2133	Not assigned																									46	54	46
	2220	Not assigned		19
	2250	Not assigned																				21	14
	2251	Not assigned																				28	18
	2252	Not assigned																				34	21
	2277	Not assigned							52	49	48
	2564	Not assigned																			44
	2572	Not assigned							6	5	6													5
	2690	Not assigned																	6
	2693	Not assigned											24						20
	2695	Not assigned											32
	2772	Not assigned				10.5	11	16											29
	2773	Not assigned				12
	2774	Not assigned				4	4	8
	2775	Not assigned				13.5	15	19
	2776	Not assigned				15.5	18	21
	2777	Not assigned			17	19	22
	2778	Not assigned				2	2	4
	2779	Not assigned	55		45	45	48
	3095	Not assigned												7	7											4
	3097	Not assigned												19	20
	3098	Not assigned													33			22
	3099	Not assigned												33	36
	3111	Not assigned																			5	14
	3112	phage function unknown																			31	43
	3113	Not assigned																			52
	3114	Not assigned																			68	50
	3115	Not assigned																			71	1, 47
	3319	Not assigned																									1		1b
	3320	Not assigned																									2		2
	3321	Not assigned																									4		4
	3322	Not assigned																									5		5
	3323	Not assigned																									6		6
	3324	Not assigned																									7		7
	3326	Not assigned																									8		8
	3327	Not assigned																									10		10
	3328	Not assigned																									11		11
	3329	Not assigned																									12		12
	3330	Not assigned																									13		13
	3331	Not assigned										18				13										24	16		16			16
	3332	Not assigned																									18		18
	3333	Not assigned																									20		20
	3334	Not assigned																									39		39
	3335	Not assigned																									40		40
	3336	Not assigned																									41		41
	3337	Not assigned																									44		44
	3338	Not assigned																									47		47
	3339	Not assigned																									48		48
	3431	Not assigned			10		13
	3451	Not assigned																										2
	3455	Not assigned																									49		12b
	3529	Not assigned																												11	10	7
	3594	Not assigned																										55	46.1
	3595	Not assigned																										36	25b
	3646	Not assigned																										5, 6
	3647	Not assigned																										1
	3835	Not assigned										25
	3878	Not assigned																					40
	3879	Not assigned																					34
	3880	Not assigned																					50
	3881	Not assigned																					46
	3883	Not assigned																					42
	3884	Not assigned																					7
	3885	Not assigned																					11
	3886	Not assigned																					10
	3887	Not assigned																					6
	3888	Not assigned																					28
	3889	Not assigned																					48
	3890	Not assigned																					3
	3891	Not assigned																					9
	3892	Not assigned																					52
	3893	Not assigned																					5
	3894	Not assigned																					4
	3895	Not assigned																					1
	3896	Not assigned																					8
	3897	Not assigned																					33
	4645	Not assigned							19
	4646	Not assigned							32	30	31
	4647	Not assigned							10	9	10
	4648	Not assigned							18	18	19
	4649	Not assigned							44
	4650	Not assigned							14	13	14
	4651	Not assigned							20	19	20
	4652	Not assigned							31
	4653	Not assigned							53	50	51
	4655	Not assigned							50	47	46
	4656	Not assigned							3	3	3
	4657	Not assigned							9	8	9
	4658	Not assigned							4		4
	5296	Not assigned				1.5
	5297	Not assigned				11.5
	5298	Not assigned				30.5
	5299	Not assigned				13.1
	5300	Not assigned				13.2
	5301	Not assigned				2.5
	5302	Not assigned				2.8
	5303	Not assigned				46		52
	5304	Not assigned				48
	5305	Not assigned				5
	5306	Not assigned				8.5
	5307	Not assigned				9.5		14
	6001	Not assigned													2
	6002	Not assigned													23
	6003	Not assigned													35
	6029	Not assigned																			1
	6030	Not assigned																			2
	6031	Not assigned																			3
	6032	Not assigned																			4
	6033	Not assigned																			10
	6034	Not assigned																			13
	6035	Not assigned																			14
	6036	Not assigned																			15
	6037	Not assigned																			21
	6038	Not assigned																			23
	6039	Not assigned																			30
	6040	Not assigned																			40
	6041	Not assigned																			45
	6042	Not assigned																			46
	6043	Not assigned																			47
	6044	Not assigned																			48
	6045	Not assigned																			49
	6046	Not assigned																			50
	6047	Not assigned																			51
	6048	Not assigned																			56
	6049	Not assigned																			58
	6050	Not assigned																			59
	6051	Not assigned																			60
	6052	Not assigned																			61
	6053	Not assigned																			62
	6054	Not assigned																			63
	6055	Not assigned																			64
	6056	Not assigned																			65
	6057	Not assigned																			66
	6058	Not assigned																			70
	6059	Not assigned																			72
	6060	Not assigned																			74
	6061	Not assigned																			75
	6062	Not assigned																			76
	6063	Not assigned																			78
	6065	Not assigned																			80
	6114	Not assigned											2
	6115	Not assigned											3
	6116	Not assigned											11
	6118	Not assigned											26
	6338	Not assigned		18
	7600	Not assigned																									9
	7791	Not assigned																						25A
	7900	Not assigned			1
	7901	Not assigned			3
	7907	Not assigned						51
	7908	Not assigned			47
	8236	Not assigned																				10
	8237	Not assigned																				8
	8238	Not assigned																				16
	8239	Not assigned																				58
	8240	Not assigned																				13
	8241	Not assigned																				54
	8242	Not assigned																				12
	8243	Not assigned																				20
	8244	Not assigned																				11
	8245	Not assigned																				9
	8246	Not assigned																				18
	8247	Not assigned																				19
	8248	Not assigned																				7
	8249	Not assigned																				5
	8250	Not assigned																				55
	8251	Not assigned																				4
	8252	Not assigned																				6
	8253	Not assigned																				57
	8254	Not assigned																				2
	8256	Not assigned																				52
	8257	Not assigned																				53
	8258	Not assigned																				56
	8259	Not assigned																				23
	8260	Not assigned																				26
	8261	Not assigned																				30
	8262	Not assigned																				3
	8295	Not assigned																											13b
	8296	Not assigned																											1
	8297	Not assigned																											17b
	8763	Not assigned																										25
	8764	Not assigned																										22
	8765	Not assigned																										19
	8766	Not assigned																										18
	8767	Not assigned																										17
	8768	Not assigned																										10
	8769	Not assigned																										16
	8770	Not assigned																										15
	8771	Not assigned																										14
	8772	Not assigned																										13
	8773	Not assigned																										12
	8774	Not assigned																										11
	8775	Not assigned																										24
	8777	Not assigned																										8
	8778	Not assigned																										7
	8779	Not assigned																										3
	8780	Not assigned																										56
	8782	Not assigned																										21
	8783	Not assigned																										9
	8784	Not assigned																										26, 30
	8785	Not assigned																										28
	9452	Not assigned														2
	9453	Not assigned														3
	9454	Not assigned														4
	9455	Not assigned														8
	9456	Not assigned														16
	9457	Not assigned														17
	9460	Not assigned														42
	9953	Not assigned																43
	9954	Not assigned																40
	9955	Not assigned																1
	9956	Not assigned																2
	9957	Not assigned																44
	10017	Not assigned															19c
	10020	Not assigned															gp3
	10021	Not assigned															gp6
	10022	Not assigned															gp10
	10023	Not assigned															gp17
	10024	Not assigned															gp41
	10672	Not assigned					52
	10674	Not assigned					5	9
	11432	Putative deoxyribonucleoside kinase																		23
	11433	Not assigned														6, 7				4
	11434	Not assigned														9				6
			ECBP5	Vc1	SP6	K1E	K1-5	ACG-C91	Era103	phiEa1H	Ea100	PP1	T7	T3	YeO3-12	gh-1	K1F	Berlin	phiA1122	VP4	P60	Syn5	P-SSP7	GAP227	phiAS7	phi80-18	phiKMV	LKA1	LKD16	KP34	F19	VP93
	1	Uncharacterized protein families	1
	2	Uncharacterized protein families	2
	3	Uncharacterized protein families	3
	4	Uncharacterized protein families	5
	5	Uncharacterized protein families	7
	6	Uncharacterized protein families	8
	7	Uncharacterized protein families	10
	8	Uncharacterized protein families	11
	9	Uncharacterized protein families	12
	10	Uncharacterized protein families	14
	11	Uncharacterized protein families	15
	12	Uncharacterized protein families	16
	13	Uncharacterized protein families	17
	14	Uncharacterized protein families	18
	15	Uncharacterized protein families	19
	16	Uncharacterized protein families	20
	17	Uncharacterized protein families	21
	18	Uncharacterized protein families	23
	19	Uncharacterized protein families	32
	20	Uncharacterized protein families	33
	21	Uncharacterized protein families	34
	22	Uncharacterized protein families	36
	23	Uncharacterized protein families	51
	24	Uncharacterized protein families	52
	25	Uncharacterized protein families	53
	26	Uncharacterized protein families	57
	27	Uncharacterized protein families	58	4
	28	Uncharacterized protein families	59
	29	Uncharacterized protein families	60
	30	Uncharacterized protein families	61
	31	Uncharacterized protein families		1
	32	Uncharacterized protein families		2
	33	Uncharacterized protein families		14
	34	Uncharacterized protein families		17
	35	Uncharacterized protein families		20
	36	Uncharacterized protein families		21
	37	Uncharacterized protein families		22
	38	Uncharacterized protein families		23
	39	Uncharacterized protein families		24
	40	Uncharacterized protein families		27
	41	Uncharacterized protein families		29
	42	Uncharacterized protein families		31
	43	Uncharacterized protein families		32
	44	Uncharacterized protein families		33
	45	Uncharacterized protein families		35
	46	Uncharacterized protein families		37
	47	Uncharacterized protein families		38
	48	Uncharacterized protein families		43																				26
	49	Uncharacterized protein families						2
	50	Uncharacterized protein families						5
	51	Uncharacterized protein families						6
	52	Uncharacterized protein families						49
	53	Uncharacterized protein families						55
	54	Uncharacterized protein families										1
	55	Uncharacterized protein families										2
	56	Uncharacterized protein families										3
	57	Uncharacterized protein families										4
	58	Uncharacterized protein families										5
	59	Uncharacterized protein families										7
	60	Uncharacterized protein families										10
	61	Uncharacterized protein families										13
	62	Uncharacterized protein families										17
	63	Uncharacterized protein families										48
	64	Uncharacterized protein families																						1
	65	Uncharacterized protein families																						3
	66	Uncharacterized protein families																						6
	67	Uncharacterized protein families																						7
	68	Uncharacterized protein families																						8
	69	Uncharacterized protein families																						9
	70	Uncharacterized protein families																						10
	71	Uncharacterized protein families																						12
	72	Uncharacterized protein families																						13
	73	Uncharacterized protein families																						14
	74	Uncharacterized protein families																						17
	75	Uncharacterized protein families																						18
	76	Uncharacterized protein families																						28
	77	Uncharacterized protein families																						47
	78	Uncharacterized protein families																								1
	79	Uncharacterized protein families																								3
	80	Uncharacterized protein families																							12	6
	81	Uncharacterized protein families																								7
	82	Uncharacterized protein families																								8
	83	Uncharacterized protein families																						11		9
	84	Uncharacterized protein families																								10, 11
	85	Uncharacterized protein families																								12
	86	Uncharacterized protein families																								13
	87	Uncharacterized protein families																								14
	88	Uncharacterized protein families																								16
	89	Uncharacterized protein families																								18
	90	Uncharacterized protein families																								19
	91	Uncharacterized protein families																								20
	92	Uncharacterized protein families																							13	21
	93	Uncharacterized protein families																								23
	94	Uncharacterized protein families																								26
	95	Uncharacterized protein families																						23	49	29
	96	Uncharacterized protein families																								32
	97	Uncharacterized protein families																						30	42	35
	98	Uncharacterized protein families																						31	41	36
	99	Uncharacterized protein families																						32	40	37
	100	Uncharacterized protein families																								38
	101	Uncharacterized protein families																							37	40
	102	Uncharacterized protein families																						38	33	44
	103	Uncharacterized protein families																						39	32	45
	104	Uncharacterized protein families																						42	28	49
	105	Uncharacterized protein families																							26	51
	106	Uncharacterized protein families																						46		53
	107	Uncharacterized protein families																								54, 55
	108	Uncharacterized protein families																							1
	109	Uncharacterized protein families																							3
	110	Uncharacterized protein families																							5
	111	Uncharacterized protein families																							8
	112	Uncharacterized protein families																							9
	113	Uncharacterized protein families																							10
	114	Uncharacterized protein families																							11
	115	Uncharacterized protein families																							14
	116	Uncharacterized protein families																							15
	117	Uncharacterized protein families																							16
	118	Uncharacterized protein families																							17
	119	Uncharacterized protein families																							18
	120	Uncharacterized protein families																							20
	121	Uncharacterized protein families																							21
	122	Uncharacterized protein families																							22
	123	Uncharacterized protein families																							23
	124	Uncharacterized protein families																							24
	125	Uncharacterized protein families																							39
	126	Uncharacterized protein families																							44
	127	Uncharacterized protein families																												1	2
	128	Uncharacterized protein families																												2	3	2
	129	Uncharacterized protein families																												3	4
	130	Uncharacterized protein families																												4
	131	Uncharacterized protein families																												5	5
	132	Uncharacterized protein families																												6	6
	133	Uncharacterized protein families																												7	7
	134	Uncharacterized protein families																												8
	135	Uncharacterized protein families																												9		5
	136	Uncharacterized protein families																												10	9	6
	137	Uncharacterized protein families																												12	11
	138	Uncharacterized protein families																												13	12
	139	Uncharacterized protein families																												15
	140	Uncharacterized protein families																												17
	141	Uncharacterized protein families																												18
	142	Uncharacterized protein families																												21	16
	143	Uncharacterized protein families																												22
	144	Uncharacterized protein families																												25	18
	145	Uncharacterized protein families																												27	21
	146	Uncharacterized protein families																												28	22
	147	Uncharacterized protein families																												29	23
	148	Uncharacterized protein families																												30	24
	149	Uncharacterized protein families																												33
	150	Uncharacterized protein families																												38	31
	151	Uncharacterized protein families																												39	32
	152	Uncharacterized protein families																												43	36
	153	Uncharacterized protein families																												46	40	32
	154	Uncharacterized protein families																												47	41	33
	155	Uncharacterized protein families																												52	46
	156	Uncharacterized protein families																												53	47
	157	Uncharacterized protein families																												55	49
	158	Uncharacterized protein families																												57
	159	Uncharacterized protein families																													1
	160	Uncharacterized protein families																													8
	161	Uncharacterized protein families																													26
	162	Uncharacterized protein families																													51
	163	Uncharacterized protein families																														1
	164	Uncharacterized protein families																														3
	165	Uncharacterized protein families																														4
	166	Uncharacterized protein families																														8
	167	Uncharacterized protein families																														9
	168	Uncharacterized protein families																														12
	169	Uncharacterized protein families																														15
	170	Uncharacterized protein families																														18
	171	Uncharacterized protein families																														20
	172	Uncharacterized protein families																														21
	173	Uncharacterized protein families																														26
	174	Uncharacterized protein families																														36
	175	Uncharacterized protein families																														39
	176	Uncharacterized protein families																														40
	177	Uncharacterized protein families																														43
	178	Uncharacterized protein families																														44
	a, bProtein families and (putative) functions defined in the ACLAME
	cprotein family those unassigned for reasons associated with the algorithm is denoted as “not assigned.”
