# Supplementary material for: Complete Genomic and Lysis-Cassette Characterization of the Novel Phage, KBNP1315, which Infects Avian Pathogenic Escherichia coli (APEC)
Source: PLoS One. 2015 Nov 10;10(11):e0142504. doi: 10.1371/journal.pone.0142504 (PMC4640515; doi:10.1371/journal.pone.0142504)
Supplement: S4 Table — (XLSX) [file pone.0142504.s007.xlsx]

## Sheet: Clusters
Table S4. Phage clusters produced by MCL alorithm
MCL clustering were conducted at "Infalation value = 2.6". And clusters containing KBNP1315 or its relative phages are highlighted in red, blue and green color.
clusters	elements
cluster 1	29	37	47	53	55	69	71	77	85	92	96	315.1	315.6	2638A	42e	52A	80alpha	bIL285	CNPH82	EW	Lj965	PH15	phi11	phi12	phiETA2	phiETA3	phiPVL(108)	ROSA	SPP1	tp310-1	tp310-3	TP901-1	ul36	88	187	3A	phiPV83	phiSLT	Lj928	phi13	phi3396	phiN315	phiNM	phiNM3	tp310-2	X2	P35	PVL	Tuc2009
cluster 2	alpha3	G4	ID1	ID12	ID18	ID2	ID21	ID22	ID32	ID34	ID52	ID62	ID8	NC1	NC10	NC11	NC13	NC19	NC2	NC3	NC37	NC51	NC56	NC6	NC7	phiK	phiX174	WA10	WA3	WA4	WA45	WA5	WA6	ID11	ID45	ID61	NC16	NC28	NC29	NC35	NC41	NC5	S13	WA11	WA13	WA14	WA2
cluster 3	315.2	2389	phiAT3	SMP	P335	A2	B025	DT1	Lc-Nu	phiAdh	Sfi21	2972	7201	BK5-T	315.5	biL286	phiJL-1	Sfi19	Sfi11	O1205
cluster 4	HK022	D3	HK97	86	933W	ES18	F116	lambda	phi4795	Stx1	Stx2	VT2-Sa	cdtl	F10
cluster 5	E2	phi3626	Cherry	Fah	Gamma	phi-105	phiSM101	Wbeta	GBSV1	bv1	BC6A52	phBC6A51
cluster 6	186	L-413C	phi52237	phiE202	PHL101	PSP3	VP882	WPhi	VHML	RSA1	P2	phiE12-2
cluster 7	Berlin	gh-1	K1F	P60	phiA1122	P-SSP7	Syn5	T3	T7	VP4	YeO3-12
cluster 8	B054	Aaphi23	Bcep43	Bcep781	BcepF1	BcepNY3	Bcep1	BcepB1A	OP2	F8
cluster 9	Che9c	Llij	Halo	BFK20	TM4	Che8	Corndog	PMC	Giles	Che9d
cluster 10	ACG-C91	Era103	K1-5	K1E	PP1	SP6	Ea100	ECBP5	phiEa1H	Vc1
cluster 11	Aeh1	JS98	KVP40	Phi1	RB32	RB43	RB49	RB69	T4
cluster 12	315.4	A500	LL-H	MM1	phig1e	BCJA1c	A118	A006	phiNIH1.1
cluster 13	LKA1	LKD16	phi80-18	phiAS7	phiKMV	F19	VP93	KP34	GAP227
cluster 14	Bethlehem	D29	Bxb1	Bxz2	Che12	L5	PA6	U2
cluster 15	Chlamydia3	phiCPAR39	PhiCPG1	phiMH2K	Chlamydia4	chp1	Spiroplasma4	Chp2
cluster 16	G1	A511	K	LP65	Twort	YS40	P100	phiEF24C
cluster 17	APSE-1	HK620	P22	Sf6	ST104	ST64T	phiSG1
cluster 18	712	bIL170	jj50	P008	sk1	c2	Q54
cluster 19	Rosebush	Orion	Cooper	PG1	phiAsp2	Pipefish	Qyrzula
cluster 20	201	JM	OBP	phiEL	PA3	phiKZ
cluster 21	Acidianusfilamentous	Acidianusvirus1	filamentousvirus2	SIFV	rodvirus1	Sulfolobusvirus2
cluster 22	M11	MX1	NL95	SP	PP7	PRR1
cluster 23	fs1	VGJ	VSK	VSKK	Vf12	Vf33
cluster 24	PR3	L17	PR4	PR772	PRD1	PR5
cluster 25	25	31	44RR2.8t	Felix01	T5
cluster 26	BcepC6B	BMP-1	BIP-1	BPP-1	VP2
cluster 27	BcepNazgul	D3112	DMS3	MP22	Mu
cluster 28	B103	Cp-1	GA-1	Av-1	PZA
cluster 29	HP1	F108	HP2	K139	phiO18P
cluster 30	RaggedH	Kamchatka-1	spindle-shapedvirus4	Sulfolobus1	Sulfolobusspindle2
cluster 31	P-SSM2	P-SSM4	S-PM2	Syn9
cluster 32	EJ-1	KC5a	phiC2	phiCD119
cluster 33	phiLC3	SM1	315.3	r1t
cluster 34	66	44AHJD	C1	phiP68
cluster 35	244	CJW1	Omega	Wildcat
cluster 36	bIL310	biL311	biL312	PT1028
cluster 37	phiE125	Bcep176	phi644-2	phi1026b
cluster 38	1-C74	1-R8A2B	SkV1_CR2	SVTS2
cluster 39	RTP	TLS	JK06	T1
cluster 40	PA73	BcepGomr	M6	Xp15
cluster 41	fr	GA	KU1	MS2
cluster 42	I2-2	fs-2	Ike	M13
cluster 43	PA11	PaP3	VpV262	SIO1
cluster 44	KS7	SETP3	phiHSIC
cluster 45	P27	V	ST64B
cluster 46	Xp10	Xop411	OP1
cluster 47	PY54	phiKO2	N15
cluster 48	BcepMu	phiE255	B3
cluster 49	KSF-1	VfO3K6	VfO4K68
cluster 50	PBI1	Barnyard	PLot
cluster 51	phi-BT1	phi-C31
cluster 52	Bcep22	PBC5
cluster 53	phiV10	epsilon15
cluster 54	Bam35c	GIL16c
cluster 55	Catera	Bxz1
cluster 56	VWB	mu1/6
cluster 57	MAV1	phiMFV1
cluster 58	p12J	RSM1
cluster 59	P23-45	P74-26
cluster 60	PaP2	119X
cluster 61	psiM2	psiM100
cluster 62	RSS1	Pf3
cluster 63	Pf-WMP3	WMP4
cluster 64	SPBc2	C-St
[truncated: 2 more columns]
