# Supplementary material for: Complete Genomic and Lysis-Cassette Characterization of the Novel Phage, KBNP1315, which Infects Avian Pathogenic Escherichia coli (APEC)
Source: PLoS One. 2015 Nov 10;10(11):e0142504. doi: 10.1371/journal.pone.0142504 (PMC4640515; doi:10.1371/journal.pone.0142504)
Supplement: S5 Table — (XLSX) [file pone.0142504.s008.xlsx]

## Sheet: Aminoacid similarity
	Table S5. Amino acid similarities among ORFs from members of SP6-like phages including KBNP1315
	Similarities between ORFs were obtained by using BLASTP (protein-protein BLAST) algorithm.
	Amino acid similarities of KBNP1315 ORFs with those from SP6-like phages							Amino acid similarities of SP6 ORFs with those from SP6-like coli-phages
	KBNP1315 ORFs	SP6	K1E	K1-5	ACG-c91			SP6 ORFs	K1E	K1-5	ACG-c91
	1							0.2
	2							0.6	ORF 1 (69%)	1 (69%)	3 (58%)
	3							1
	4	ORF 4 (34%)	6 (32%)	6 (46%)	10 (34%)			2	3 (56%)	3 (22%)	7 (60%)
	5							3
	6	5 (45%)	7 (45%)	7 (46%)	11 (46%)			4	6 (66%)	6 (67%)	10 (67%)
	7							5	7 (85%)	7 (85%)	11 (85%)
	8							6	8 (74%)	8 (72%)	12 (74%)
	9							7	9 (92%)	9 (92%)	13 (90%)
	10							8	10 (38%)	10 (38%)	15 (43%)
	11							9	11 (73%)	12 (73%)	17 (71%)
	12							10		13 (57%)
	13	7 (43%)	9 (43%)	9 (43%)	13 (44%)			11	13 (89%)	14 (89%)	18 (89%)
	14							12
	15							13	15 (90%)	17 (91%)	20 (92%)
	16							14	16 (86%)	19 (82%)	22 (84%)
	17							15	17 (68%)	20 (68%)	22A (69%)
	18							16	18 (87%)	21 (81%)	23 (82%)
	19							17		22 (68%)
	20							18	20 (82%)	23 (82%)	24 (82%)
	21							19	21 (70%)	24 (88%)	25 (70%)
	22	11 (53%)	13 (53%)	14 (53%)	18 (53%)			20	22 (94%)	25 (84%)	26 (25%)
	23							21	23 (71%)	26 (63%)	27 (88%)
	24	14 (30%)	16 (30%)	19 (30%)	22 (30%)			22	24 (83%)	27 (80%)	28 (80%)
	25	16 (43%)	18 (38%)	21 (43%)	23 (42%)			23	25 (83%)	28 (81%)	29 (81%)
	26	18 (45%)	20 (47%)	23 (38%)	24 (47%)			24	26 (59%)	29 (59%)	30 (57%)
	27	19 (41%)	21 (41%)	24 (39%)	25 (42%)			25	27 (75%)	30 (65%)	31 (75%)
	28							26	28 (80%)	31 (81%)	32 (79%)
	29							27	29 (87%)	32 (87%)	33 (86%)
	30							28	30 (68%)	33 (67%)	34 (66%)
	31	22 (49%)	24 (48%)	27 (50%)	28 (50%)			29	31 (93%)	34 (84%)	35 (94%)
	32		.					30	32 (88%)	35 (86%)	36 (88%)
	33							31	33 (82%)	36 (82%)	37 (82%)
	34							32	34 (64%)	37 (69%)	38 (69%)
	35	25 (32%)	27 (32%)	30 (27%)	31 (32%)			33	35 (42%)	38 (42%)	39 (42%)
	36							34	36 (37%)	39 (39%)	40 (39%)
	37	27 (41%)	29 (41%)	32 (40%)	33 (41%)			35	37 (66%)	40 (71%)	41 (65%)
	38	28 (42%)	30 (34%)	33 (33%)	34 (35%)			36	38 (77%)	41 (77%)	42 (58%)
	39	29 (50%)	31 (51%)	34 (50%)	35 (51%)			37	39 (78%)	42 (78%)	44 (77%)
	40	30 (34%)	32 (34%)	35 (34%)	36 (34%)			38	40A, 40B (81%)	43 (79%)	45 (79%)
	41	31 (33%)	33 (33%)	36 (34%)	37 (34%)			39	41 (51%)	44 (48%)	46 (49%)
	42							40	42 (53%)	45 (51%)	47 (52%)
	43							41
	44	34 (23%)	36 (25%)	39 (25%)	40 (26%)			42
	45	35 (36%)	37 (36%)	40 (37%)	41 (36%)			42.3	43 (75%)	46 (79%)	48 (76%)
	46							43
	47	37 (31%)	39 (33%)	42 (33%)	44 (34%)			44	44 (86%)	47 (88%)	50 (82%)
	48	38 (53%)	40A, 40B (54%)	43 (50%)	45 (51%)			45	45 (78%)	48 (77%)
	49							46			53 (57%)
	50	40 (36%)	42 (43%)	45 (40%)	47 (42%)			47
	51							48		51 (87%)	54 (85%)
	52							49
	53
	54	44 (44%)	44 (47%)	47 (49%)	50 (47%)
	55	45 (58%)	45 (64%)	48 (64%)
	56
	57
	58
	59
	60
	61
	62
